# Supplementary material for: Methylglyoxal Induces Inflammation, Metabolic Modulation and Oxidative Stress in Myoblast Cells
Source: Toxins (Basel). 2022 Apr 7;14(4):263. doi: 10.3390/toxins14040263 (PMC9030564; doi:10.3390/toxins14040263)
Supplement: Supplementary file 1 [file toxins-14-00263-s001.zip]

Archive with 1 entries (1 files):
- toxins-1618492-supplementary.pdf
